# Supplementary material for: Gastrocnemius Recession in Recalcitrant Plantar Fasciitis: A Systematic Review and Meta-Analysis of Randomized Controlled Trials
Source: J Clin Med. 2026 Jan 12;15(2):616. doi: 10.3390/jcm15020616 (PMC12841794; doi:10.3390/jcm15020616)
Supplement: Supplementary file 1 [file jcm-15-00616-s001.zip]

Archive with 1 entries (1 files):
- jcm-4073064-supplementary.pdf
